# Supplementary material for: Boosting Immunity and Management against Wheat Fusarium Diseases by a Sustainable, Circular Nanostructured Delivery Platform
Source: Plants (Basel). 2023 Mar 8;12(6):1223. doi: 10.3390/plants12061223 (PMC10054448; doi:10.3390/plants12061223)
Supplement: Supplementary file 1 [file plants-12-01223-s001.zip]

Archive with 1 entries (1 files):
- plants-2239456-supplementary.pdf
